# Supplementary material for: Analysis of microRNAs in Exosomes of Breast Cancer Patients in Search of Molecular Prognostic Factors in Brain Metastases
Source: Int J Mol Sci. 2022 Mar 27;23(7):3683. doi: 10.3390/ijms23073683 (PMC8999078; doi:10.3390/ijms23073683)
Supplement: Supplementary file 1 [file ijms-23-03683-s001.zip]

Archive with 1 entries (1 files):
- ijms-1644460-supplementary.pdf
